# Supplementary material for: Epidemiology and Characteristics of Gastric Carcinoma in Childhood—An Analysis of Data from Population-Based and Clinical Cancer Registries
Source: Cancers (Basel). 2023 Jan 3;15(1):317. doi: 10.3390/cancers15010317 (PMC9818931; doi:10.3390/cancers15010317)
Supplement: Supplementary file 1 [file cancers-15-00317-s001.zip]

Archive with 1 entries (1 files):
- cancers-2089099-supplementary.pdf
